# Supplementary material for: Dietary probiotic ingestion is associated with elevated enterolignans concentration in the United States population, evidenced by NHANES 1999–2010
Source: Front Nutr. 2025 May 2;12:1527029. doi: 10.3389/fnut.2025.1527029 (PMC12083011; doi:10.3389/fnut.2025.1527029)
Supplement: Supplementary file 1 [file Table_1.xlsx]

## Sheet: Sheet1
Ingestive Probiotics/Yogurt Consumption influence abundance of enterolignans-converting bacteria
Biological process	Species/Strains	Intervention	Dose/Frequency/Duration	Subjects with Number	Outcome	Reference
Deglycosylation	Bacteroides	Ingestive yogurt supplemented Bifidobacterium longum BB536	8 weeks	32 healthy adults	Decreased	Doi: 10.1016/j.anaerobe.2011.11.004.
		Probiotic supplementation of Bifidobacterium animalis ssp. lactis BB-12	8 weeks	20 female taekwondo athletes	Increased	DOI: 10.3390/microorganisms11061403
		Probiotic yogurt	8 weeks	210 patients with inflammatory bowel disease	Increased	DOI: 10.4166/kjg.2015.65.4.215
		Lactobacillus bulgaricus sbsp strain. K98	500 ml/day during 15d	20 healthy volunteers	Decreased	DOI: 10.3305/nh.2013.28.4.6540
		Fresh or heat-treated yogurt	2 weeks	79 adults	Decreased	DOI: 10.1093/ajcn/87.1.91
	Clostridium	Lactobacillus bulgaricus sbsp strain. K98	500 ml/day during 15d	20 healthy volunteers	Increased	DOI: 10.3305/nh.2013.28.4.6540
		Probiotic yogurt containing Bifidobacterium animalis subsp. lactis LKM512 (LKM512 yogurt)	4 weeks	10 adult patients with atopic dermatitis	Increased	DOI: 10.1111/j.1365-2222.2007.02642.x
Demethylation	Eubacterium callanderi	Brown yogurt	28 days	70 healthy adults	Increased	DOI: 10.1039/d1fo03885k
	Blautia spp	Probiotic yogurt containing pediococcus acidilactici GR-1 and conventional yogurt	12 weeks	152 occupational workers from the metal industry	Increased	DOI: 10.1038/s41522-022-00326-8
Dehydroxylation	Clostridium	Lactobacillus bulgaricus sbsp strain. K98	500 ml/day during 15d	20 healthy volunteers	Increased	DOI: 10.3305/nh.2013.28.4.6540
		Probiotic yogurt containing Bifidobacterium animalis subsp. lactis LKM512 (LKM512 yogurt)	4 weeks	10 adult patients with atopic dermatitis	Increased	DOI: 10.1111/j.1365-2222.2007.02642.x
